# Supplementary material for: Differences in Characteristics between Older Adults Meeting Criteria for Sarcopenia and Possible Sarcopenia: From Research to Primary Care
Source: Int J Environ Res Public Health. 2022 Apr 4;19(7):4312. doi: 10.3390/ijerph19074312 (PMC8998728; doi:10.3390/ijerph19074312)
Supplement: Supplementary file 1 [file ijerph-19-04312-s001.zip]

Archive with 1 entries (1 files):
- ijerph-1592587-supplementary.pdf
